# Supplementary material for: Moringa (Moringa oleifera) Leaf Attenuates the High-Cholesterol Diet-Induced Adverse Events in Zebrafish: A 12-Week Dietary Intervention Resulted in an Anti-Obese Effect and Blood Lipid-Lowering Properties
Source: Pharmaceuticals (Basel). 2025 Sep 5;18(9):1336. doi: 10.3390/ph18091336 (PMC12472896; doi:10.3390/ph18091336)
Supplement: Supplementary file 1 [file pharmaceuticals-18-01336-s001.zip]

Archive with 1 entries (1 files):
- pharmaceuticals-3833256-supplementary.pdf
